# Supplementary material for: Determining the effective factors in predicting diet adherence using an intelligent model
Source: Sci Rep. 2022 Jul 19;12:12340. doi: 10.1038/s41598-022-16680-8 (PMC9296581; doi:10.1038/s41598-022-16680-8)
Supplement: Supplementary file 1 — Supplementary Information. [file 41598_2022_16680_MOESM1_ESM.xlsx]

## Sheet: Sheet1
Sex	female	female	male	male	female	male	female	male	male	female	female	female	female	female	female	female	female	female	female	female	female	female	female	female	male	female	female	female	male	male	female	female	male	female	female	female	female	female	male	male	female	female	female	male	female	female	male	female	male
Age	31	58	34	28	63	35	27	25	22	28	50	30	58	37	39	30	21	18	19	64	30	22	26	34	38	29	21	27	61	34	26	46	32	22	52	34	63	35	35	30	23	53	10	37	19	35	60	37	36
Level of education	diploma	High school	diploma	diploma	diploma	Bachelor's degree and higher	diploma	diploma	diploma	Associate degree	High school	diploma	diploma	Bachelor's degree and higher	diploma	Associate degree	Bachelor's degree and higher	High school	High school	Bachelor's degree and higher	Bachelor's degree and higher	Bachelor's degree and higher	Bachelor's degree and higher	diploma	diploma	Bachelor's degree and higher	Bachelor's degree and higher	Bachelor's degree and higher	Bachelor's degree and higher	Bachelor's degree and higher	Bachelor's degree and higher	diploma	Bachelor's degree and higher	Bachelor's degree and higher	diploma	Associate degree	Elementary	diploma	diploma	Bachelor's degree and higher	Bachelor's degree and higher	diploma	Elementary	Bachelor's degree and higher	diploma	Bachelor's degree and higher	Associate degree	Bachelor's degree and higher	Bachelor's degree and higher
Job	Unemployed	Unemployed	Private jobs	Government jobs	Unemployed	Government jobs	Unemployed	Government jobs	Government jobs	Unemployed	Unemployed	Unemployed	Unemployed	Government jobs	Unemployed	Private jobs	Unemployed	Unemployed	Unemployed	Unemployed	Educational jobs	Unemployed	Government jobs	Unemployed	Private jobs	Private jobs	Unemployed	Government jobs	Unemployed	Educational jobs	Unemployed	Unemployed	Government jobs	Unemployed	Unemployed	Unemployed	Unemployed	Unemployed	Government jobs	Private jobs	Unemployed	Unemployed	Unemployed	Government jobs	Unemployed	Unemployed	Private jobs	Educational jobs	Government jobs
marital status	Married	Married	Single	Single	Married	Married	Married	Married	Single	Married	Married	Married	Married	Single	Single	Single	Single	Single	Single	Married	Single	Single	Married	Married	Married	Single	Single	Single	Married	Married	Single	Married	Married	Single	Married	Married	Married	Married	Married	Married	Single	Married	Single	Married	Married	Married	Married	Married	Married
Duration of marriage (year)	9	40	0	0	40	12	8	5	0	9	30	8	40	0	0	0	0	0	0	35	0	0	2.5	13	12	0	0	0	39	1	0	20	9	0	25	12	55	15	7	1.5	0	25	0	6	1	6	36	17	36
Reason for referral	Weight Loss	High weight	High weight	Gaining weight	High weight	High weight	Weight Loss	High weight	High weight	Diet modification	High weight	High weight	High weight	Weight Loss	Weight Loss	Weight Loss	Weight Loss	Weight Loss	Weight Loss	Weight Loss	Weight Loss	Weight Loss	Weight Loss	Weight Loss	Weight Loss	Gaining weight	Weight Loss	Gaining weight	Weight Loss	Weight Loss	Weight Loss	Weight Loss	Weight Loss	Weight Loss	Weight Loss	Weight Loss	Weight Loss	Weight Loss	Weight Loss	Weight Loss	Gaining weight	Weight Loss	Weight Loss	Weight Loss	Gaining weight	Weight Loss	Weight Loss	Weight Loss	Weight Loss
Group	Obese	Obese	Overweight	Thin	Obese	Overweight	Overweight	Overweight	Overweight	Fit	Obese	Overweight	Obese	Obese	Overweight	Overweight	Overweight	Overweight	Obese	Obese	Obese	Overweight	Obese	Overweight	Obese	Very thin	Obese	Very thin	Overweight	Overweight	Obese	Overweight	Overweight	Overweight	Obese	Overweight	Obese	Obese	Obese	Obese	Thin	Overweight	Overweight	Overweight	Thin	Obese	Obese	Overweight	Obese
Weight (kg)	76	106.5	104.5	48.5	112.5	107.5	79	106	140	71	95	95	100	88.5	62	79.5	86	73	85	83	117	77	82	77	144.5	49.5	77	42	96	77	100.5	83	107.5	76	103.5	69	102	137.5	137	120.5	44	102.5	64.5	86	43	96.5	87	89	104.5
Height (centimeter)	152	156	179	169	163.5	185	157	176	184	167	157	158	146	157	157	165	164	140	159	154	170	165	163	159	188	156	163	158	174.5	167	171	160	175	162	149	166	163	164	174	181	167	159	146	170	154	162	167	162	190
	32.9	43.8	32.6	17	42.1	33.3	20.2	33.4	24.9	30.5	31.4	32	34.2	41.4	25.5	38.5	38.1	46.9	35.9	25.2	31.6	32	29.6	26.6	19.3	38.2	32.3	29.2	32	37.2	33.6	35	40.5	28.3	30.9	30.5	33.1	36.5	31.5	27.9	29.1	46.6	40.9	20.3	29	16.8	34.6	24.6	30.8
Smoking	no	no	no	yes	no	no	no	no	no	no	no	no	no	no	no	no	no	no	no	no	no	no	no	no	no	no	no	no	no	no	no	no	no	no	no	no	no	no	no	no	no	no	no	no	no	no	no	no	no
Previous treatment regimen	no	yes	no	no	no	no	no	no	no	no	yes	yes	no	yes	yes	no	no	no	yes	yes	yes	no	yes	no	no	yes	no	no	no	no	no	yes	no	no	yes	no	yes	yes	yes	no	no	no	no	yes	no	yes	no	yes	no
Weight satisfaction	no	no	no	no	no	no	no	no	no	yes	no	no	no	no	no	no	no	no	no	no	no	no	no	no	no	no	no	no	no	no	no	no	no	no	no	no	no	no	no	no	no	no	no	no	no	no	no	no	no
Childhood obesity	no	no	yes	no	no	no	yes	no	no	no	no	yes	no	no	no	no	no	no	no	no	yes	no	yes	yes	no	no	no	yes	yes	no	yes	no	no	no	no	no	no	yes	no	no	no	no	no	no	no	no	no	no	no
Exercise	no	no	no	no	yes	no	no	no	no	no	no	yes	no	no	no	no	yes	no	no	no	no	no	no	yes	no	no	no	no	no	no	no	no	no	no	no	no	no	no	no	no	no	no	no	yes	no	no	no	no	no
Having breakfast	Some days	Everyday	Some days	Some days	Everyday	Everyday	Everyday	Some days	Everyday	Some days	Everyday	Some days	Everyday	Everyday	Everyday	Some days	Some days	Some days	Most days	Everyday	Some days	Most days	Some days	Everyday	Everyday	Some days	Some days	Most days	Some days	Everyday	Most days	Everyday	Most days	Everyday	Everyday	Some days	Most days	Everyday	Some days	Everyday	Everyday	Everyday	Most days	Everyday	Everyday	Everyday	Everyday	Everyday	Some days
Most consumed meal	Lunch	Lunch	Lunch	Lunch and Dinner	Lunch	Lunch	Lunch	Lunch	Lunch	Dinner	Dinner	Lunch	Lunch	Lunch	Lunch	Dinner	Lunch	Lunch	Dinner	Lunch	Lunch	Lunch	Lunch	Breakfast	Lunch	Dinner	Lunch	Dinner	Lunch	Lunch	Lunch	Breakfast	Lunch	Dinner	Lunch	Lunch	Lunch	Breakfast and Lunch	Lunch	Dinner	Lunch	Dinner	Lunch	Lunch	Lunch	Lunch	Lunch	Lunch	Lunch
Morning wake up time	11	8	8.3	13	6	7	8.3	6	7	11	8	8	8	6	6	9	8	12	7	6.3	8	9	6.3	11	8	12	11	6.54	7	8.3	10	8	7	8	10	9	5	12	7	6	10	8.3	6.3	6	10	11	8	13	7
Breakfast time	11.3	9	0	0	8	9	9	10	7.3	11.15	9	9	9	7	7	0	10	13	9	8	8.3	11	7	8	9	13	0	7.3	7.3	9	11	9	7.3	8.15	11	0	6	12.15	10	6.15	10.3	9	7	6.3	10.3	11.3	8.3	14	0
Lunchtime	15	14	13.3	15	13	13	13	14	14	14	14	12	14	14	14	13	14	15	12.3	13	13.3	14	15	15	14.3	15	16	15	13	17	14	13	15	14	14	14	12	15	14.3	12.3	13	14	14	14	13	15	14	16	13
Dinner time	22	21	23	22	22	21	21	21	21	22	22	23	22	22	22	0	20	19	20	21	20.3	0	23	22	24	24	22	22	21	0	21	20.3	21	21	22	22	20	21	21	21	20.3	21.3	20.3	21	21	22	23.3	22	21
Eating speed	Fast	Medium	Fast	Medium	Medium	Fast	Medium	Medium	Medium	Medium	Medium	Medium	Slow	Medium	Medium	Medium	Medium	Slow	Medium	Medium	Medium	Medium	Fast	Medium	Fast	Slow	Medium	Medium	Medium	Medium	Fast	Medium	Slow	Medium	Fast	Slow	Medium	Medium	Medium	Medium	Slow	Medium	Medium	Fast	Medium	Medium	Medium	Slow	Fast
sleeping time	2	24	2	3	24	2	24	1	2	2	2	2	1	24	24	24	2	1	1	1	2	2	1	2	1.3	2	4	1	24	2	2	24	24	1	4	2	23	4	24	24.3	1	1	22	24	2	2	1	24	2
Read invitations to a party or restaurant	Few	Few	Much	Never	Never	Much	Never	Much	Never	Few	Few	Much	Rarely	Few	Few	Few	Few	Few	Few	Unknown	Unknown	Never	Few	Few	Few	Unknown	Few	Unknown	Few	Few	Few	Few	Few	Few	Never	Much	Few	Few	Few	Few	Few	Never	Much	Few	Few	Much	Never	Much	Much
History of diabetes in relatives	yes	yes	yes	no	yes	yes	yes	yes	yes	no	yes	yes	yes	no	no	yes	yes	no	yes	yes	yes	no	no	no	yes	no	no	no	no	no	yes	yes	yes	yes	no	no	yes	yes	no	no	yes	no	no	no	no	yes	no	yes	yes
Status of adherence to the diet	Adherence to diet	Do not adherence to diet	Adherence to diet	Adherence to diet	Adherence to diet	Adherence to diet	Adherence to diet	Adherence to diet	Adherence to diet	Adherence to diet	Do not adherence to diet	Adherence to diet	Adherence to diet	Do not adherence to diet	Adherence to diet	Do not adherence to diet	Adherence to diet	Adherence to diet	Adherence to diet	Adherence to diet	Adherence to diet	Adherence to diet	Adherence to diet	Adherence to diet	Adherence to diet	Do not adherence to diet	Adherence to diet	Adherence to diet	Adherence to diet	Adherence to diet	Adherence to diet	Do not adherence to diet	Do not adherence to diet	Do not adherence to diet	Adherence to diet	Adherence to diet	Adherence to diet	Do not adherence to diet	Adherence to diet	Adherence to diet	Adherence to diet	Adherence to diet	Do not adherence to diet	Adherence to diet	Adherence to diet	Do not adherence to diet	Adherence to diet	Adherence to diet	Adherence to diet
[truncated: 1,479 more columns]
